# Supplementary material for: Inflammatory and Cardiac Biomarkers in Relation with Post-Acute COVID-19 and Mortality: What We Know after Successive Pandemic Waves
Source: Diagnostics (Basel). 2022 Jun 2;12(6):1373. doi: 10.3390/diagnostics12061373 (PMC9222082; doi:10.3390/diagnostics12061373)
Supplement: Supplementary file 1 [file diagnostics-12-01373-s001.zip]

Archive with 1 entries (1 files):
- diagnostics-1726111-supplementary.pdf
